# Supplementary material for: Novel model of pyroptosis-related molecular signatures for prognosis prediction of clear cell renal cell carcinoma patients
Source: Int J Med Sci. 2024 Jan 1;21(3):496–507. doi: 10.7150/ijms.88301 (PMC10797671; doi:10.7150/ijms.88301)
Supplement: Supplementary file 2 — Supplementary tables. [file ijmsv21p0496s2.zip]

Archive with 4 entries (4 files):
- Supporting information1 Clinical_data_Training_cohort.xlsx
- Supporting information2 Clinical_data_Internal_cohort.xlsx
- Supporting information3 Clinical_data_EHSH_cohort&IHCScore.xlsx
- Supporting information4 pyroptosis-experiment data.xlsx
