# Supplementary material for: Novel model of pyroptosis-related molecular signatures for prognosis prediction of clear cell renal cell carcinoma patients
Source: Int J Med Sci. 2024 Jan 1;21(3):496–507. doi: 10.7150/ijms.88301 (PMC10797671; doi:10.7150/ijms.88301)
Supplement: Supplementary file 2 — Supplementary tables. [file ijmsv21p0496s2.zip › Supporting information1 Clinical_data_Training_cohort.xlsx]

## Sheet: Clinical_data_Training_cohort
Supporting information1 Clinical_data_Training_cohort
Patient ID	Age	Neoplasm Disease Stage American Joint Committee on Cancer Code	Neoplasm Histologic Grade	American Joint Committee on Cancer Tumor Stage Code	Neoplasm Disease Lymph Node Stage American Joint Committee on Cancer Code	American Joint Committee on Cancer Metastasis Stage Code	Did patient start adjuvant postoperative radiotherapy?	Adjuvant Postoperative Targeted Therapy Administered Indicator	Overall Survival (Months)	Overall Survival Status
TCGA-CJ-4895	62	Stage IV	G4	T3a	NX	M1	NA	NA	39.42	1:DECEASED
TCGA-B0-4841	63	Stage IV	G3	T2	NX	M1	NA	NA	6.7	1:DECEASED
TCGA-T7-A92I	47	Stage I	G1	T1a	NX	MX	NO	NO	11.7	0:LIVING
TCGA-B2-5639	46	Stage IV	G3	T3	NX	M1	NA	NA	32.95	1:DECEASED
TCGA-B0-5700	77	Stage I	G2	T1a	N0	M0	NA	NA	58.8	0:LIVING
TCGA-A3-3347	76	Stage III	G2	T1b	N1	M0	NA	NA	52.89	1:DECEASED
TCGA-AK-3436	40	Stage IV	G2	T2	N0	M1	NA	NA	109.43	0:LIVING
TCGA-BP-4762	42	Stage I	G3	T1a	NX	M0	NA	NA	44.12	1:DECEASED
TCGA-BP-5168	75	Stage I	G2	T1a	NX	M0	NA	NA	48.06	1:DECEASED
TCGA-AK-3434	72	Stage I	G2	T1b	NX	M0	NA	NA	68.56	0:LIVING
TCGA-A3-3359	82	Stage I	G2	T1a	N0	M0	NA	NA	82.26	0:LIVING
TCGA-CJ-4875	67	Stage IV	G3	T3a	NX	M1	NA	NA	116.75	1:DECEASED
TCGA-B4-5378	62	Stage I	G2	T1	N0	M0	NA	NA	5.75	0:LIVING
TCGA-B2-5641	79	Stage I	G3	T1a	N0	M0	NA	NA	21.55	0:LIVING
TCGA-BP-4162	65	Stage I	G2	T1b	N0	M0	NA	NA	100.99	0:LIVING
TCGA-CJ-4893	76	Stage I	G3	T1b	NX	M0	NA	NA	24.64	0:LIVING
TCGA-AK-3454	84	Stage I	G3	T1b	NX	M0	NA	NA	28.71	0:LIVING
TCGA-B0-5117	40	Stage I	G2	T1b	NX	M0	NA	NA	52.83	0:LIVING
TCGA-B0-5094	62	Stage IV	G2	T3b	N0	M1	NA	NA	10.94	1:DECEASED
TCGA-BP-4977	57	Stage I	G3	T1b	NX	M0	NA	NA	14.91	0:LIVING
TCGA-A3-3331	86	Stage I	G2	T1	N0	M0	NA	NA	48.78	0:LIVING
TCGA-AK-3429	54	Stage II	G2	T2	N0	M0	NA	NA	109.33	0:LIVING
TCGA-DV-5567	40	Stage I	G2	T1a	NX	M0	NA	NA	65.83	0:LIVING
TCGA-CZ-5984	51	Stage I	G3	T1b	N0	M0	NA	NA	67.9	0:LIVING
TCGA-B8-4143	66	Stage IV	G3	T3a	N0	M1	NA	NA	23.29	1:DECEASED
TCGA-CJ-4887	48	Stage IV	G3	T3a	NX	M1	NA	NA	30.62	1:DECEASED
TCGA-CZ-4864	86	Stage II	G3	T2	N0	M0	NA	NA	92.97	1:DECEASED
TCGA-A3-3317	67	Stage II	G2	T2	N0	M0	NA	NA	48.98	0:LIVING
TCGA-B0-4811	48	Stage III	G3	T3a	N0	M0	NA	NA	46.55	1:DECEASED
TCGA-DV-5569	29	Stage I	G2	T1a	NX	M0	NA	NA	11.66	0:LIVING
TCGA-B0-4827	77	Stage III	G4	T3b	N0	M0	NA	NA	29.07	1:DECEASED
TCGA-CZ-5465	76	Stage III	G2	T3b	NX	M0	NA	NA	84.23	1:DECEASED
TCGA-BP-4801	57	Stage I	G2	T1a	NX	M0	NA	NA	36.93	0:LIVING
TCGA-BP-5000	40	Stage I	G3	T1b	NX	M0	NA	NA	18.5	0:LIVING
TCGA-A3-3311	57	Stage I	G2	T1	NX	M0	NA	NA	39.13	1:DECEASED
TCGA-CJ-4641	55	Stage IV	G4	T3a	NX	M1	NA	NA	54.57	1:DECEASED
TCGA-CZ-5985	58	Stage II	G2	T2	N0	M0	NA	NA	65.6	0:LIVING
TCGA-B0-4821	68	Stage III	G3	T3b	N0	M0	NA	NA	40.41	1:DECEASED
TCGA-CJ-4891	57	Stage III	G4	T3c	N0	M0	NA	NA	26.91	1:DECEASED
TCGA-B0-5713	75	Stage III	G3	T3b	N0	M0	NA	NA	91.39	0:LIVING
TCGA-B8-4620	70	Stage III	G2	T3a	N0	M0	NA	NA	25.53	0:LIVING
TCGA-A3-3357	62	Stage II	G3	T2	N0	M0	NA	NA	88.3	0:LIVING
TCGA-CZ-4856	62	Stage I	G2	T1b	N0	M0	NA	NA	0.59	0:LIVING
TCGA-CZ-5452	69	Stage II	G2	T2	N0	M0	NA	NA	58.77	0:LIVING
TCGA-B0-5694	71	Stage III	G3	T3a	N0	M0	NA	NA	15.77	1:DECEASED
TCGA-BP-5178	71	Stage IV	G4	T3a	NX	M1	NA	NA	62.81	1:DECEASED
TCGA-AS-3777	63	Stage I	NA	T1a	NX	M0	NA	NA	40.67	0:LIVING
TCGA-BP-4790	76	Stage I	G2	T1a	NX	M0	NA	NA	36.5	1:DECEASED
TCGA-GK-A6C7	76	Stage I	NA	T1a	NX	MX	NO	NO	2	0:LIVING
TCGA-BP-4789	48	Stage I	G2	T1a	NX	M0	NA	NA	48.92	0:LIVING
TCGA-BP-5176	78	Stage I	G2	T1a	NX	M0	NA	NA	52.23	1:DECEASED
TCGA-B0-5098	53	Stage I	G3	T1	NX	M0	NA	NA	52.04	1:DECEASED
TCGA-B0-4822	78	Stage II	G4	T2	NX	M0	NA	NA	36.5	1:DECEASED
TCGA-A3-3313	59	Stage I	G3	T1b	N0	M0	NA	NA	24.15	1:DECEASED
TCGA-CJ-4903	50	Stage I	G3	T1b	NX	M0	NA	NA	51.25	0:LIVING
TCGA-BP-4797	34	Stage III	G3	T3b	N0	M0	NA	NA	36.37	0:LIVING
TCGA-CJ-4892	65	Stage I	G2	T1b	N0	M0	NA	NA	49.97	0:LIVING
TCGA-B0-4810	47	Stage III	G3	T3a	N1	M0	NA	NA	15.7	1:DECEASED
TCGA-BP-4345	62	Stage III	G3	T3b	N0	M0	NA	NA	49.8	0:LIVING
TCGA-B0-5121	56	Stage I	G2	T1b	N0	M0	NA	NA	48.78	0:LIVING
TCGA-BP-4760	69	Stage I	G2	T1a	NX	M0	NA	NA	77.56	0:LIVING
TCGA-B8-4154	73	Stage I	G2	T1a	N0	M0	NA	NA	45.34	0:LIVING
TCGA-BP-5191	79	Stage III	G2	T3a	N0	M0	NA	NA	31.77	0:LIVING
TCGA-BP-4995	68	Stage I	G3	T1b	N0	M0	NA	NA	45.04	0:LIVING
TCGA-CJ-4642	47	Stage II	G2	T2	NX	M0	NA	NA	105.29	0:LIVING
TCGA-BP-4766	43	Stage I	G3	T1a	NX	M0	NA	NA	48.03	0:LIVING
TCGA-BP-5173	75	Stage I	G2	T1a	NX	M0	NA	NA	2.04	1:DECEASED
TCGA-CJ-4643	67	Stage II	G3	T2b	N0	M0	NA	NA	58.9	0:LIVING
TCGA-BP-4331	52	Stage I	G2	T1a	N0	M0	NA	NA	80.62	1:DECEASED
TCGA-CW-6093	73	Stage I	G1	T1a	NX	M0	NA	NA	103.35	0:LIVING
TCGA-CJ-4916	69	Stage III	G3	T3a	NX	M0	NA	NA	45.11	0:LIVING
TCGA-B0-4700	60	Stage IV	G4	T4	NX	M1	NA	NA	65.05	1:DECEASED
TCGA-CJ-5677	54	Stage IV	G4	T3a	NX	M1	NA	NA	25.69	1:DECEASED
TCGA-CZ-4866	79	Stage I	G3	T1	NX	M0	NA	NA	107.33	0:LIVING
TCGA-BP-5169	70	Stage I	G4	T1b	N0	M0	NA	NA	6.34	0:LIVING
TCGA-B0-5077	77	Stage I	G3	T1a	N0	M0	NA	NA	43.27	1:DECEASED
TCGA-BP-4329	75	Stage III	G2	T3a	N0	M0	NA	NA	27.76	1:DECEASED
TCGA-BP-4165	64	Stage I	G1	T1b	N0	M0	NA	NA	99.77	0:LIVING
TCGA-CZ-5463	76	Stage II	G2	T2	NX	M0	NA	NA	21.75	0:LIVING
TCGA-BP-4998	49	Stage I	G3	T1a	NX	M0	NA	NA	30.62	0:LIVING
TCGA-BP-4991	54	Stage I	G2	T1a	NX	M0	NA	NA	46.42	0:LIVING
TCGA-A3-A6NJ	57	Stage I	G1	T1a	NX	MX	NO	NO	15.37	0:LIVING
TCGA-B0-5691	66	Stage I	G3	T1a	N0	M0	NA	NA	112.71	0:LIVING
TCGA-BP-5185	56	Stage I	G3	T1a	NX	M0	NA	NA	37.19	0:LIVING
TCGA-BP-4169	76	Stage II	G2	T2	N0	M0	NA	NA	23.03	1:DECEASED
TCGA-BP-4804	59	Stage I	G2	T1b	NX	M0	NA	NA	47.93	0:LIVING
TCGA-B0-5080	63	Stage IV	G3	T3a	N0	M1	NA	NA	11.24	1:DECEASED
TCGA-CJ-5680	65	Stage IV	G4	T3a	NX	M1	NA	NA	25.23	1:DECEASED
TCGA-G6-A8L8	62	Stage I	G3	T1b	NX	MX	NO	NO	35.84	1:DECEASED
TCGA-BP-4976	77	Stage I	G3	T1a	NX	M0	NA	NA	53.61	0:LIVING
TCGA-A3-3323	53	Stage I	G1	T1b	NX	M0	NA	NA	36.33	0:LIVING
TCGA-3Z-A93Z	69	Stage I	G2	T1a	N0	M0	NO	NO	12.65	0:LIVING
TCGA-DV-5575	52	Stage I	G2	T1a	NX	M0	NA	NA	56.8	0:LIVING
TCGA-BP-5189	60	Stage I	G4	T1b	NX	M0	NA	NA	27	1:DECEASED
TCGA-B0-4813	68	Stage III	G3	T3b	NX	M0	NA	NA	0.59	1:DECEASED
TCGA-BP-5186	50	Stage I	G2	T1a	N0	M0	NA	NA	22.77	0:LIVING
TCGA-CJ-4869	49	Stage III	G2	T2	N1	M0	NA	NA	83.9	0:LIVING
TCGA-B0-5081	79	Stage III	G2	T3b	N0	M0	NA	NA	11.89	1:DECEASED
TCGA-BP-4344	75	Stage I	G2	T1a	NX	M0	NA	NA	54.73	0:LIVING
TCGA-MW-A4EC	72	Stage I	G2	T1a	NX	MX	NO	NO	16.36	0:LIVING
TCGA-BP-5183	57	Stage III	G3	T3a	NX	M0	NA	NA	42.41	0:LIVING
TCGA-BP-4989	58	Stage III	G3	T3a	N0	M0	NA	NA	3.88	0:LIVING
TCGA-AK-3431	62	Stage II	G3	T2	NX	M0	NA	NA	73.62	1:DECEASED
TCGA-A3-3349	34	Stage I	G2	T1b	N0	M0	NA	NA	45.5	0:LIVING
TCGA-A3-3335	41	Stage II	G4	T2a	N0	M0	NA	NA	61.96	0:LIVING
TCGA-MM-A84U	58	Stage I	G2	T1a	NX	MX	NO	NO	23	0:LIVING
TCGA-AK-3465	71	Stage I	GX	T1b	NX	M0	NA	NA	12.12	0:LIVING
TCGA-B0-5703	73	Stage I	G3	T1b	N0	M0	NA	NA	73.78	0:LIVING
TCGA-BP-4758	40	Stage I	G2	T1a	NX	M0	NA	NA	72.54	0:LIVING
TCGA-B4-5377	68	Stage IV	G3	T3	N0	M1	NA	NA	11.99	0:LIVING
TCGA-BP-4981	75	Stage III	G3	T3a	NX	M0	NA	NA	36.04	1:DECEASED
TCGA-B2-3924	73	Stage I	G2	T1b	NX	M0	NA	NA	35.87	0:LIVING
TCGA-CJ-6031	54	Stage I	G3	T1b	NX	M0	NA	NA	62.61	0:LIVING
TCGA-CJ-6033	54	Stage IV	G4	T3a	N0	M1	NA	NA	7.36	1:DECEASED
TCGA-CZ-5464	69	Stage IV	G2	T3b	NX	M1	NA	NA	69.91	0:LIVING
TCGA-B8-5159	61	Stage I	G3	T1a	N0	M0	NA	NA	23.72	0:LIVING
TCGA-A3-3306	67	Stage I	G3	T1b	N0	M0	NA	NA	36.79	0:LIVING
TCGA-BP-4975	40	Stage I	G3	T1b	NX	M0	NA	NA	47.08	0:LIVING
TCGA-B2-A4SR	61	Stage II	NA	T2a	NX	M0	NO	NO	16.66	0:LIVING
TCGA-CJ-6028	58	Stage IV	G4	T3a	NX	M1	NA	NA	53.38	1:DECEASED
TCGA-AK-3447	83	Stage II	G2	T2	NX	M0	NA	NA	39.98	0:LIVING
TCGA-MM-A563	41	NA	G2	T3	NX	MX	NO	NO	19.42	0:LIVING
TCGA-DV-A4W0	55	Stage I	G3	T1b	NX	MX	NO	NO	81.14	0:LIVING
TCGA-B0-4839	80	Stage I	G2	T1b	N0	M0	NA	NA	53.84	1:DECEASED
TCGA-CJ-4908	38	Stage I	G2	T1a	NX	M0	NA	NA	50.3	0:LIVING
TCGA-B4-5832	65	Stage III	G2	T3b	N0	M0	NA	NA	5.09	0:LIVING
TCGA-B8-A54D	69	Stage III	G2	T3a	NX	MX	NO	NO	27.27	0:LIVING
TCGA-CJ-4918	64	Stage IV	G4	T3a	N0	M1	NA	NA	3.06	1:DECEASED
TCGA-B0-5699	53	Stage I	G2	T1	N0	M0	NA	NA	126.18	0:LIVING
TCGA-B0-4838	69	Stage I	G3	T1b	N0	M0	NA	NA	27.4	1:DECEASED
TCGA-BP-4330	60	Stage III	G2	T3a	N0	M0	NA	NA	62.02	0:LIVING
TCGA-B0-5701	65	Stage III	G4	T3b	N0	M0	NA	NA	80.85	0:LIVING
TCGA-BP-5174	45	Stage I	G2	T1a	NX	M0	NA	NA	74.15	0:LIVING
TCGA-BP-4351	51	Stage III	G2	T3a	N0	M0	NA	NA	31.87	0:LIVING
TCGA-BP-5192	59	Stage I	G2	T1a	NX	M0	NA	NA	23.46	0:LIVING
TCGA-A3-A6NI	47	Stage I	G3	T1a	NX	MX	NO	NO	33.44	0:LIVING
TCGA-B4-5834	59	Stage I	G1	T1	N0	M0	NA	NA	1.25	0:LIVING
TCGA-CW-6097	32	Stage III	G4	T3a	NX	M0	NA	NA	18.76	1:DECEASED
TCGA-BP-4771	62	Stage IV	G4	T3a	N0	M1	NA	NA	5.32	1:DECEASED
TCGA-BP-4338	43	Stage I	G3	T1b	N0	M0	NA	NA	93.92	0:LIVING
TCGA-AK-3450	85	Stage I	G2	T1a	N0	M0	NA	NA	58.44	0:LIVING
TCGA-A3-3324	51	Stage I	G3	T1b	NX	M0	NA	NA	38.96	0:LIVING
TCGA-B0-4842	73	Stage III	G4	T3a	N0	M0	NA	NA	56.64	1:DECEASED
TCGA-B8-5545	42	Stage I	G2	T1a	N0	M0	NA	NA	50.1	0:LIVING
TCGA-B0-4844	60	Stage IV	G3	T3a	NX	M1	NA	NA	10.28	1:DECEASED
TCGA-BP-4327	75	Stage II	G2	T2	N0	M0	NA	NA	3.58	1:DECEASED
TCGA-A3-3372	64	Stage III	G2	T3	NX	M0	NA	NA	24.15	0:LIVING
TCGA-BP-4343	64	Stage III	G3	T3a	N0	M0	NA	NA	62.81	1:DECEASED
TCGA-BP-4986	75	Stage I	G3	T1a	N0	M0	NA	NA	25.79	0:LIVING
TCGA-BP-5006	61	Stage I	G2	T1a	N0	M0	NA	NA	27.6	0:LIVING
TCGA-B8-5549	53	Stage I	G3	T1b	N0	M0	NA	NA	6.37	0:LIVING
TCGA-BP-5001	43	Stage I	G2	T1b	NX	M0	NA	NA	38.67	0:LIVING
TCGA-B8-4151	51	Stage III	G2	T3a	N0	M0	NA	NA	42.67	0:LIVING
TCGA-CJ-4889	63	Stage I	G4	T1a	NX	M0	NA	NA	63.93	0:LIVING
TCGA-BP-4159	70	Stage I	G2	T1b	N0	M0	NA	NA	85.45	1:DECEASED
TCGA-BP-4346	57	Stage III	G3	T3b	N0	M0	NA	NA	49.05	1:DECEASED
TCGA-A3-3378	60	Stage I	G3	T1	N0	M0	NA	NA	20.7	0:LIVING
TCGA-A3-3308	77	Stage III	G2	T3b	N0	M0	NA	NA	0.53	0:LIVING
TCGA-6D-AA2E	68	Stage I	G2	T1b	NX	MX	NO	NO	11.89	0:LIVING
TCGA-BP-4770	73	Stage IV	G4	T4	N0	M0	NA	NA	10.81	1:DECEASED
TCGA-BP-5182	56	Stage I	G3	T1a	N0	M0	NA	NA	38.27	0:LIVING
TCGA-A3-3358	57	Stage I	G2	T1a	N0	M0	NA	NA	42.94	0:LIVING
TCGA-A3-3343	79	Stage II	G3	T2	N0	M0	NA	NA	31.04	0:LIVING
TCGA-G6-A8L7	81	Stage I	G3	T1b	N0	MX	NO	NO	70.07	0:LIVING
TCGA-BP-4964	54	Stage I	G2	T1a	N0	M0	NA	NA	61.17	0:LIVING
TCGA-G6-A8L6	55	Stage IV	G3	T2a	NX	MX	NO	YES	10.28	1:DECEASED
TCGA-DV-5573	41	Stage I	G2	T1a	NX	M0	NA	NA	37.12	0:LIVING
TCGA-CW-6088	60	Stage I	G2	T1b	N0	M0	NA	NA	105.85	0:LIVING
TCGA-B0-5096	72	Stage III	GX	T3a	N1	M0	NA	NA	2.23	1:DECEASED
TCGA-B0-4833	82	Stage I	G2	T1b	N0	M0	NA	NA	78.38	1:DECEASED
TCGA-A3-3370	48	Stage I	G2	T1b	N0	M0	NA	NA	74.7	0:LIVING
TCGA-CZ-4854	68	Stage I	G2	T1b	N0	M0	NA	NA	46.12	1:DECEASED
TCGA-B0-5110	71	Stage I	G2	T1a	N0	M0	NA	NA	66	0:LIVING
TCGA-CJ-4888	59	Stage IV	G4	T3a	NX	M1	NA	NA	51.48	1:DECEASED
TCGA-B0-5092	53	Stage IV	G3	T1a	N0	M1	NA	NA	15.08	1:DECEASED
TCGA-CJ-4873	85	Stage III	G3	T3a	N0	M0	NA	NA	74.21	0:LIVING
TCGA-BP-4765	43	Stage I	G2	T1a	NX	M0	NA	NA	71.75	0:LIVING
TCGA-BP-5198	72	Stage III	G3	T3b	N0	M0	NA	NA	19.81	0:LIVING
TCGA-B8-4153	74	Stage III	G3	T3a	NX	M0	NA	NA	25.03	0:LIVING
TCGA-B0-4817	81	Stage III	G3	T3c	N0	M0	NA	NA	33.48	1:DECEASED
TCGA-B8-4146	41	Stage I	G2	T1b	NX	M0	NA	NA	16.79	0:LIVING
TCGA-B0-4718	57	Stage III	G2	T3a	NX	M0	NA	NA	58.41	0:LIVING
TCGA-BP-4993	58	Stage I	G3	T1a	NX	M0	NA	NA	5.81	0:LIVING
TCGA-B8-5550	71	Stage III	G3	T3a	N0	M0	NA	NA	48.49	0:LIVING
TCGA-AK-3460	58	Stage I	G2	T1a	NX	M0	NA	NA	82.39	0:LIVING
TCGA-BP-4167	59	Stage III	G2	T3a	NX	M0	NA	NA	89.29	0:LIVING
TCGA-B0-4849	51	Stage III	G3	T3a	NX	M0	NA	NA	2.27	1:DECEASED
TCGA-CJ-4868	42	Stage IV	G3	T3a	N0	M1	NA	NA	21.22	1:DECEASED
TCGA-B0-4823	88	Stage I	G2	T1a	N0	M0	NA	NA	14.91	1:DECEASED
TCGA-BP-4769	63	Stage I	G2	T1a	NX	M0	NA	NA	61.63	0:LIVING
TCGA-CZ-4863	51	Stage III	G3	T3b	N0	M0	NA	NA	63.34	0:LIVING
TCGA-CZ-5454	63	Stage IV	G2	T2	N0	M1	NA	NA	23.72	1:DECEASED
TCGA-CJ-4897	79	Stage III	G3	T3a	NX	M0	NA	NA	109.76	0:LIVING
TCGA-BP-4341	67	Stage III	G2	T3a	NX	M0	NA	NA	52.2	1:DECEASED
TCGA-CW-5583	51	Stage I	G2	T1a	NX	M0	NA	NA	81.77	0:LIVING
TCGA-B8-A54H	69	Stage II	G3	T2a	N0	MX	NO	NO	8.41	0:LIVING
TCGA-A3-3352	74	Stage III	G3	T3a	N0	M0	NA	NA	18.43	1:DECEASED
TCGA-B0-5705	65	Stage I	G2	T1	N0	M0	NA	NA	149.05	0:LIVING
TCGA-AS-3778	35	Stage I	G1	T1a	NX	M0	NA	NA	1.41	0:LIVING
TCGA-BP-4763	79	Stage I	G2	T1a	NX	M0	NA	NA	41.72	1:DECEASED
TCGA-DV-5576	55	Stage I	G2	T1a	NX	M0	NA	NA	23.88	1:DECEASED
TCGA-B2-4101	52	Stage II	G3	T2a	NX	M0	NA	NA	21.29	0:LIVING
TCGA-AK-3445	69	Stage III	G3	T3a	NX	M0	NA	NA	78.58	0:LIVING
TCGA-BP-4160	67	Stage III	G2	T3a	N0	M0	NA	NA	94.65	0:LIVING
TCGA-BP-4962	58	Stage II	G2	T2	NX	M0	NA	NA	58.64	0:LIVING
TCGA-A3-A6NN	78	Stage I	G2	T1a	NX	MX	NO	NO	0.1	0:LIVING
TCGA-EU-5904	47	Stage I	G1	T1	NX	M0	NA	NA	18.1	0:LIVING
TCGA-B0-5696	69	Stage III	G4	T3a	N0	M0	NA	NA	85.71	0:LIVING
TCGA-CJ-4640	49	Stage III	G4	T3a	N0	M0	NA	NA	114.32	0:LIVING
TCGA-A3-3362	60	Stage I	G2	T1a	N0	M0	NA	NA	51.22	0:LIVING
TCGA-B2-4099	83	Stage I	G3	T1a	NX	M0	NA	NA	31.93	0:LIVING
TCGA-B0-5107	65	Stage IV	G4	T2	N0	M1	NA	NA	30.45	1:DECEASED
TCGA-CW-6090	68	Stage I	G3	T1b	NX	M0	NA	NA	83.84	0:LIVING
TCGA-CJ-4637	52	Stage IV	G4	T2b	NX	M1	NA	NA	73.16	1:DECEASED
TCGA-CZ-4853	82	Stage I	G2	T1a	NX	M0	NA	NA	25.43	0:LIVING
TCGA-BP-4349	68	Stage I	G2	T1a	NX	M0	NA	NA	12.22	0:LIVING
TCGA-AK-3461	72	Stage I	G2	T1a	NX	M0	NA	NA	72.83	0:LIVING
TCGA-B0-4690	65	Stage IV	G3	T4	N0	M1	NA	NA	1.41	1:DECEASED
TCGA-AK-3453	58	Stage II	G2	T2	NX	M0	NA	NA	83.15	0:LIVING
TCGA-B0-4816	49	Stage II	G3	T2	N0	M0	NA	NA	45.04	1:DECEASED
TCGA-CZ-5982	59	Stage I	G2	T1a	NX	M0	NA	NA	80.12	0:LIVING
TCGA-B0-4818	68	Stage II	G3	T2	NX	M0	NA	NA	16.75	1:DECEASED
TCGA-BP-5194	39	Stage I	G2	T1a	NX	M0	NA	NA	13.4	0:LIVING
TCGA-B2-5633	56	Stage I	G2	T1b	N0	M0	NA	NA	31.64	0:LIVING
TCGA-B8-5162	62	Stage II	G2	T2a	NX	M0	NA	NA	1.18	0:LIVING
TCGA-CZ-5461	52	Stage IV	G4	T1b	NX	M1	NA	NA	10.84	1:DECEASED
TCGA-B0-4706	61	Stage III	G4	T3a	NX	M0	NA	NA	2.14	1:DECEASED
TCGA-AK-3458	48	Stage I	G3	T1b	NX	M0	NA	NA	38.37	0:LIVING
TCGA-CZ-4860	60	Stage IV	G4	T4	NX	M1	NA	NA	6.77	1:DECEASED
TCGA-BP-4161	74	Stage I	G3	T1b	NX	M0	NA	NA	90.21	0:LIVING
TCGA-B8-5551	65	Stage I	G3	T1b	N0	M0	NA	NA	0.53	0:LIVING
TCGA-CJ-5681	44	Stage IV	G3	T3a	NX	M1	NA	NA	18.13	1:DECEASED
TCGA-B0-4836	61	Stage IV	G3	T3b	NX	M1	NA	NA	40.67	1:DECEASED
TCGA-B0-4847	60	Stage IV	G3	T3a	NX	M1	NA	NA	26.05	1:DECEASED
TCGA-B0-4697	46	Stage IV	G4	T3b	NX	M1	NA	NA	18.99	1:DECEASED
TCGA-EU-5906	55	Stage I	G2	T1b	NX	M0	NA	NA	6.77	0:LIVING
TCGA-BP-4787	59	Stage IV	G4	T3a	N0	M1	NA	NA	15.77	1:DECEASED
TCGA-CZ-4865	70	Stage I	G2	T1a	NX	M0	NA	NA	5.45	1:DECEASED
TCGA-B0-4848	54	Stage III	G3	T3b	NX	M0	NA	NA	29.01	1:DECEASED
TCGA-B2-4098	72	Stage I	G2	T1b	NX	M0	NA	NA	1.68	1:DECEASED
TCGA-AK-3428	62	Stage III	G2	T3b	N0	M0	NA	NA	122.47	0:LIVING
TCGA-B0-5712	68	Stage IV	G3	T2	N0	M1	NA	NA	89.42	0:LIVING
TCGA-CJ-4884	72	Stage III	G3	T3a	NX	M0	NA	NA	57.79	0:LIVING
TCGA-B0-5695	61	Stage I	G2	T1b	N0	M0	NA	NA	70.63	0:LIVING
TCGA-B0-5812	53	Stage I	G3	T1b	NX	M0	NA	NA	125.95	0:LIVING
TCGA-CZ-5467	86	Stage III	G4	T3a	N0	M0	NA	NA	2.4	1:DECEASED
TCGA-B2-5636	79	Stage I	G2	T1a	NX	M0	NA	NA	30.19	0:LIVING
TCGA-DV-A4VX	59	Stage IV	G4	T3b	N0	MX	NO	YES	53.42	1:DECEASED
TCGA-B8-4619	58	Stage I	G2	T1a	N0	M0	NA	NA	17.18	0:LIVING
TCGA-BP-5180	53	Stage I	G2	T1a	NX	M0	NA	NA	74.34	0:LIVING
TCGA-B8-A54J	60	Stage II	G2	T2a	NX	MX	NO	NO	17.35	0:LIVING
TCGA-CJ-4907	58	Stage III	G3	T3b	NX	M0	NA	NA	49.24	0:LIVING
TCGA-B0-4713	76	Stage III	G2	T3b	NX	M0	NA	NA	6.64	1:DECEASED
TCGA-CJ-4638	46	Stage IV	G4	T3a	N1	M1	NA	NA	14.16	1:DECEASED
TCGA-CW-5587	62	Stage III	G2	T3b	N0	M0	NA	NA	73.13	0:LIVING
TCGA-AK-3427	65	Stage I	GX	T1a	N0	M0	NA	NA	117.71	0:LIVING
TCGA-B8-4148	63	Stage I	G3	T1a	N0	M0	NA	NA	49.93	0:LIVING
TCGA-DV-A4VZ	53	Stage I	G2	T1a	NX	MX	NO	NO	11.99	0:LIVING
TCGA-B0-4945	75	Stage I	G2	T1a	N0	M0	NA	NA	70.47	1:DECEASED
TCGA-AK-3443	45	Stage II	GX	T2	N0	M0	NA	NA	46.75	0:LIVING
TCGA-B0-4828	79	Stage IV	G3	T2	NX	M1	NA	NA	10.09	1:DECEASED
TCGA-B0-5116	52	Stage III	G3	T3b	N0	M0	NA	NA	41.85	0:LIVING
TCGA-CJ-4870	58	Stage III	G2	T3a	NX	M0	NA	NA	49.21	0:LIVING
TCGA-B8-A54G	50	Stage I	G3	T1a	NX	MX	NO	NO	1.74	0:LIVING
TCGA-BP-4972	43	Stage III	G3	T3a	NX	M0	NA	NA	49.34	0:LIVING
