# Supplementary material for: Novel model of pyroptosis-related molecular signatures for prognosis prediction of clear cell renal cell carcinoma patients
Source: Int J Med Sci. 2024 Jan 1;21(3):496–507. doi: 10.7150/ijms.88301 (PMC10797671; doi:10.7150/ijms.88301)
Supplement: Supplementary file 2 — Supplementary tables. [file ijmsv21p0496s2.zip › Supporting information2 Clinical_data_Internal_cohort.xlsx]

## Sheet: Clinical_data_Internal_Validati
Supporting information2 Clinical_data_Internal_cohort
Patient ID	Age	Neoplasm Disease Stage American Joint Committee on Cancer Code	Neoplasm Histologic Grade	American Joint Committee on Cancer Tumor Stage Code	Neoplasm Disease Lymph Node Stage American Joint Committee on Cancer Code	American Joint Committee on Cancer Metastasis Stage Code	Did patient start adjuvant postoperative radiotherapy?	Adjuvant Postoperative Targeted Therapy Administered Indicator	Overall Survival (Months)	Overall Survival Status
TCGA-BP-4807	42	Stage I	G3	T1a	NX	M0	NA	NA	6.93	0:LIVING
TCGA-EU-5905	67	Stage I	G3	T1	NX	M0	NA	NA	3.91	0:LIVING
TCGA-BP-5190	61	Stage I	G3	T1a	NX	M0	NA	NA	33.21	0:LIVING
TCGA-CZ-5453	67	Stage II	G2	T2	NX	M0	NA	NA	79.47	1:DECEASED
TCGA-BP-5196	53	Stage I	G2	T1a	NX	M0	NA	NA	33.44	0:LIVING
TCGA-B4-5843	45	Stage I	G2	T1	N0	M0	NA	NA	0.36	0:LIVING
TCGA-BP-4761	57	Stage III	G4	T3a	N1	M0	NA	NA	5.98	0:LIVING
TCGA-B8-A54E	62	Stage I	G3	T1b	NX	MX	NO	NO	29.86	0:LIVING
TCGA-BP-4971	40	Stage III	G3	T3a	N0	M0	NA	NA	48.85	0:LIVING
TCGA-BP-5007	45	Stage II	G2	T2	N0	M0	NA	NA	37.45	0:LIVING
TCGA-CJ-4876	57	Stage II	G3	T2b	N0	M0	NA	NA	64.22	0:LIVING
TCGA-B0-4714	81	Stage IV	G3	T3b	NX	M1	NA	NA	3.25	1:DECEASED
TCGA-CZ-4858	39	Stage II	G4	T2	NX	M0	NA	NA	69.15	1:DECEASED
TCGA-B8-5552	41	Stage I	G2	T1b	NX	M0	NA	NA	34.36	0:LIVING
TCGA-B0-5104	90	Stage I	G2	T1	N0	M0	NA	NA	90.41	1:DECEASED
TCGA-B2-5635	74	Stage I	G2	T1a	NX	M0	NA	NA	24.8	0:LIVING
TCGA-CZ-5988	38	Stage I	G2	T1b	N0	M0	NA	NA	22.77	0:LIVING
TCGA-B4-5836	61	Stage I	G2	T1b	N0	M0	NA	NA	4.63	0:LIVING
TCGA-DV-5568	26	Stage I	G2	T1a	NX	M0	NA	NA	12.16	0:LIVING
TCGA-CZ-4857	56	Stage IV	G3	T3a	N0	M1	NA	NA	47.04	1:DECEASED
TCGA-B0-4710	75	Stage III	G3	T3a	N0	M0	NA	NA	57.65	0:LIVING
TCGA-A3-3329	75	Stage I	G2	T1b	N0	M0	NA	NA	53.35	0:LIVING
TCGA-CJ-5682	60	Stage IV	G4	T3a	NX	M1	NA	NA	122.73	0:LIVING
TCGA-CZ-4859	59	Stage I	G2	T1	N0	M0	NA	NA	58.71	0:LIVING
TCGA-B0-4696	58	Stage III	G3	T3a	N0	M0	NA	NA	28.45	1:DECEASED
TCGA-CJ-4904	60	Stage IV	G3	T3a	N0	M1	NA	NA	108.48	0:LIVING
TCGA-CJ-4635	48	Stage I	G3	T1b	NX	M0	NA	NA	46.52	0:LIVING
TCGA-B8-4622	57	Stage IV	G3	T3a	N0	M1	NA	NA	50.1	0:LIVING
TCGA-B8-A8YJ	60	Stage I	G2	T1b	NX	NA	NO	NO	14.16	0:LIVING
TCGA-CZ-5462	83	Stage IV	G3	T1b	NX	M1	NA	NA	10.22	1:DECEASED
TCGA-DV-5574	37	Stage I	G2	T1a	NX	M0	NA	NA	66.23	0:LIVING
TCGA-BP-4352	74	Stage IV	G4	T3b	N0	M1	NA	NA	11.3	1:DECEASED
TCGA-B4-5838	52	NA	G2	T3	N1	M0	NA	NA	5.45	0:LIVING
TCGA-B0-5099	88	Stage III	G3	T3b	NX	M0	NA	NA	15.93	1:DECEASED
TCGA-DV-A4W0	55	Stage I	G3	T1b	NX	MX	NO	NO	81.14	0:LIVING
TCGA-AK-3451	48	Stage II	G3	T2	N0	M0	NA	NA	94.22	0:LIVING
TCGA-B0-5709	62	Stage III	G3	T3a	NX	M0	NA	NA	130.55	0:LIVING
TCGA-B0-5119	61	Stage I	G2	T1b	N0	M0	NA	NA	50.99	0:LIVING
TCGA-CZ-5469	41	Stage II	G2	T2	N0	M0	NA	NA	31.08	1:DECEASED
TCGA-A3-3373	54	Stage I	G3	T1b	N0	M0	NA	NA	53.25	0:LIVING
TCGA-CJ-5684	61	Stage III	G2	T3a	NX	M0	NA	NA	73.29	0:LIVING
TCGA-A3-3383	52	Stage I	G2	T1	NX	M0	NA	NA	28.29	0:LIVING
TCGA-BP-4974	58	Stage IV	G4	T3a	N0	M1	NA	NA	6.93	1:DECEASED
TCGA-B0-5697	50	Stage I	G2	T1a	N0	M0	NA	NA	86.4	0:LIVING
TCGA-CJ-4886	42	Stage I	G3	T1a	NX	M0	NA	NA	64.13	0:LIVING
TCGA-BP-4967	76	Stage III	G2	T3a	N0	M0	NA	NA	6.73	0:LIVING
TCGA-BP-4177	65	Stage I	G2	T1a	NX	M0	NA	NA	54.86	0:LIVING
TCGA-B0-4815	65	Stage III	G4	T3a	NX	M0	NA	NA	52.17	1:DECEASED
TCGA-A3-3351	42	Stage II	G2	T2a	N0	M0	NA	NA	29.89	0:LIVING
TCGA-B0-4843	57	Stage III	G3	T3a	N0	M0	NA	NA	10.51	1:DECEASED
TCGA-BP-4965	46	Stage I	G2	T1a	NX	M0	NA	NA	61.47	0:LIVING
TCGA-B0-5075	77	Stage III	G2	T3a	N0	M0	NA	NA	20.93	1:DECEASED
TCGA-MM-A564	68	Stage II	G2	T2a	NX	MX	NO	NO	19.94	0:LIVING
TCGA-CJ-4636	51	Stage III	G3	T3a	N0	M0	NA	NA	63.21	0:LIVING
TCGA-CZ-5458	43	Stage III	G3	T3a	NX	M0	NA	NA	91.62	0:LIVING
TCGA-CZ-5460	55	Stage IV	G2	T3b	NX	M1	NA	NA	94.38	0:LIVING
TCGA-AK-3425	68	Stage I	G2	T1	N0	M0	NA	NA	109.82	0:LIVING
TCGA-CZ-5468	84	Stage IV	G4	T3b	NX	M1	NA	NA	1.94	1:DECEASED
TCGA-B4-5844	61	Stage II	G1	T2	N0	M0	NA	NA	0.23	0:LIVING
TCGA-CZ-5451	74	Stage II	G3	T2	N0	M0	NA	NA	63.37	0:LIVING
TCGA-CW-5585	51	Stage IV	G2	T3b	N0	M1	NA	NA	85.71	0:LIVING
TCGA-CJ-5678	62	Stage IV	G3	T2b	N0	M1	NA	NA	18.86	1:DECEASED
TCGA-BP-4334	56	Stage III	G3	T3a	N0	M0	NA	NA	21.19	1:DECEASED
TCGA-A3-3385	46	Stage I	G2	T1a	N0	M0	NA	NA	65.47	0:LIVING
TCGA-CW-5580	73	Stage IV	G3	T3a	NX	M1	NA	NA	64.52	1:DECEASED
TCGA-CJ-4901	47	Stage III	G3	T3b	NX	M0	NA	NA	47.63	0:LIVING
TCGA-B0-4814	58	Stage IV	G3	T4	N0	M1	NA	NA	5.52	1:DECEASED
TCGA-B8-5553	67	Stage I	G2	T1b	N0	M0	NA	NA	14.29	0:LIVING
TCGA-B0-4819	60	Stage IV	G4	T3b	NX	M1	NA	NA	6.01	1:DECEASED
TCGA-B0-4694	72	Stage III	G4	T3b	NX	M0	NA	NA	3.48	1:DECEASED
TCGA-A3-3365	46	Stage I	G2	T1a	NX	M0	NA	NA	28.68	0:LIVING
TCGA-A3-3367	72	Stage I	G3	T1b	N0	M0	NA	NA	74.57	0:LIVING
TCGA-B0-4691	55	Stage IV	G3	T2	N0	M1	NA	NA	4.57	1:DECEASED
TCGA-CZ-4861	63	Stage II	G2	T2	NX	M0	NA	NA	14.65	1:DECEASED
TCGA-B0-4852	78	Stage II	G2	T2	N0	M0	NA	NA	36.83	1:DECEASED
TCGA-CZ-5466	67	Stage III	G2	T3a	NX	M0	NA	NA	22.5	0:LIVING
TCGA-BP-5010	63	Stage III	G4	T3a	N0	M0	NA	NA	28.84	1:DECEASED
TCGA-B0-5120	72	Stage I	G2	T1a	N0	M0	NA	NA	38.4	0:LIVING
TCGA-B0-5100	72	Stage III	G3	T3a	NX	M0	NA	NA	62.84	1:DECEASED
TCGA-CW-5589	52	Stage I	G2	T1a	NX	M0	NA	NA	78.12	0:LIVING
TCGA-G6-A5PC	54	Stage IV	G4	T1b	N0	M1	NO	YES	7.95	1:DECEASED
TCGA-B0-5711	50	Stage III	G3	T3b	NX	M0	NA	NA	131.04	0:LIVING
TCGA-A3-3319	70	Stage I	G2	T1b	NX	M0	NA	NA	37.12	0:LIVING
TCGA-BP-4174	49	Stage II	G3	T2	N0	M0	NA	NA	61.73	0:LIVING
TCGA-B0-5102	74	Stage I	G3	T1	NX	M0	NA	NA	90.8	1:DECEASED
TCGA-CZ-5470	72	Stage II	G3	T2	N0	M0	NA	NA	12.68	0:LIVING
TCGA-CJ-4912	61	Stage II	G3	T2	NX	M0	NA	NA	54.43	0:LIVING
TCGA-B0-5108	54	Stage III	G2	T3a	N0	M0	NA	NA	58.54	0:LIVING
TCGA-BP-5177	46	Stage I	G3	T1a	NX	M0	NA	NA	9.63	0:LIVING
TCGA-BP-4961	47	Stage I	G2	T1a	NX	M0	NA	NA	63.57	0:LIVING
TCGA-CZ-5457	62	Stage III	G4	T3a	NX	M0	NA	NA	90.47	0:LIVING
TCGA-B0-5399	46	Stage I	G2	T1b	N0	M0	NA	NA	46.35	0:LIVING
TCGA-CZ-5986	61	Stage I	G3	T1	N0	M0	NA	NA	12.25	0:LIVING
TCGA-BP-5008	46	Stage I	G2	T1a	NX	M0	NA	NA	35.18	0:LIVING
TCGA-CJ-4639	49	Stage II	G2	T2	N0	M0	NA	NA	106.08	0:LIVING
TCGA-BP-5201	63	Stage IV	G4	T3b	N0	M1	NA	NA	31.24	0:LIVING
TCGA-B0-4688	46	Stage IV	G4	T4	N0	M1	NA	NA	3.32	1:DECEASED
TCGA-BP-4799	70	Stage III	G3	T3b	N0	M0	NA	NA	37.22	1:DECEASED
TCGA-B0-5115	43	Stage IV	G3	T2	N0	M1	NA	NA	52.69	0:LIVING
TCGA-B0-4701	66	Stage IV	G3	T3a	N0	M1	NA	NA	7.82	1:DECEASED
TCGA-BP-4775	55	Stage I	G2	T1a	NX	M0	NA	NA	60.55	0:LIVING
TCGA-A3-3376	51	Stage I	G2	T1a	N0	M0	NA	NA	55.72	1:DECEASED
TCGA-B0-4703	51	Stage IV	G4	T3a	N0	M1	NA	NA	5.98	1:DECEASED
TCGA-BP-5170	55	Stage I	G2	T1a	NX	M0	NA	NA	79.24	0:LIVING
TCGA-AK-3455	71	Stage III	G3	T3b	NX	M0	NA	NA	22.44	1:DECEASED
TCGA-A3-3322	51	Stage I	G2	T1a	NX	M0	NA	NA	48.55	0:LIVING
TCGA-B0-4834	49	Stage I	G3	T1a	N0	M0	NA	NA	68.66	1:DECEASED
TCGA-A3-3346	68	Stage I	G3	T1b	NX	M0	NA	NA	4.5	1:DECEASED
TCGA-BP-4768	72	Stage I	G2	T1a	N0	M0	NA	NA	13.14	0:LIVING
TCGA-CJ-4871	63	Stage IV	G4	T3a	NX	M1	NA	NA	79.6	0:LIVING
TCGA-BP-4158	69	Stage I	G2	T1b	N0	M0	NA	NA	110.94	0:LIVING
TCGA-B2-4102	61	Stage I	G2	T1b	NX	M0	NA	NA	31.27	0:LIVING
TCGA-BP-4342	79	Stage II	G3	T2	N0	M0	NA	NA	74.11	1:DECEASED
TCGA-B0-5106	64	Stage I	G2	T1a	N0	M0	NA	NA	52.5	1:DECEASED
TCGA-B0-5095	81	Stage III	G3	T3a	N0	M0	NA	NA	8.05	1:DECEASED
TCGA-CJ-4885	64	Stage IV	G3	T3a	NX	M1	NA	NA	113.37	0:LIVING
TCGA-A3-A8OV	75	Stage I	G2	T1a	NX	MX	NA	NA	11.17	0:LIVING
TCGA-BP-4803	79	Stage III	G3	T3a	NX	M0	NA	NA	6.7	0:LIVING
TCGA-BP-4969	63	Stage I	G2	T1a	NX	M0	NA	NA	58.94	0:LIVING
TCGA-BP-5009	52	Stage I	G3	T1b	NX	M0	NA	NA	35.87	1:DECEASED
TCGA-B8-5158	56	Stage III	G4	T3a	N1	M0	NA	NA	40.01	0:LIVING
TCGA-CJ-4902	61	Stage III	G3	T3a	NX	M0	NA	NA	49.93	0:LIVING
TCGA-BP-4176	64	Stage I	G2	T1b	NX	M0	NA	NA	64.22	0:LIVING
TCGA-BP-4992	66	Stage I	G4	T1b	NX	M0	NA	NA	16.46	0:LIVING
TCGA-BP-4999	56	Stage I	G2	T1a	NX	M0	NA	NA	41.59	0:LIVING
TCGA-BP-4353	61	Stage I	G2	T1	N0	M0	NA	NA	12.32	1:DECEASED
TCGA-B0-5693	47	Stage I	G2	T1b	NX	M0	NA	NA	133.84	0:LIVING
TCGA-B0-5692	66	Stage III	G3	T3b	N0	M0	NA	NA	129.57	0:LIVING
TCGA-CZ-4862	46	Stage I	G2	T1b	NX	M0	NA	NA	107.46	0:LIVING
TCGA-CJ-6030	65	Stage I	G3	T1a	N0	M0	NA	NA	75.53	1:DECEASED
TCGA-BP-5202	75	Stage III	G2	T3a	NX	M0	NA	NA	0.95	0:LIVING
TCGA-AK-3456	48	Stage II	G3	T2	N0	M0	NA	NA	37.55	0:LIVING
TCGA-CJ-4890	72	Stage IV	G4	T3a	N0	M1	NA	NA	115.6	0:LIVING
TCGA-B0-5088	53	Stage I	G3	T1b	N0	M0	NA	NA	18.5	1:DECEASED
TCGA-A3-A6NL	49	Stage I	G2	T1b	NX	MX	NO	NO	22.63	0:LIVING
TCGA-BP-4756	62	Stage I	G2	T1b	N0	M0	NA	NA	12.29	0:LIVING
TCGA-B8-A7U6	54	Stage I	G3	T1a	NX	NA	NO	NO	16.26	0:LIVING
TCGA-BP-4968	40	Stage I	G3	T1b	N0	M0	NA	NA	57.36	0:LIVING
TCGA-BP-4164	51	Stage III	G2	T3a	NX	M0	NA	NA	32.59	1:DECEASED
TCGA-CZ-5987	60	Stage IV	G2	T3b	NX	M1	NA	NA	14.62	1:DECEASED
TCGA-B8-4621	63	Stage I	G3	T1b	N0	M0	NA	NA	25.89	0:LIVING
TCGA-A3-3374	51	Stage I	G2	T1b	N0	M0	NA	NA	43.17	0:LIVING
TCGA-CJ-4900	69	Stage IV	G4	T4	N1	M1	NA	NA	56.31	1:DECEASED
TCGA-BP-4340	70	Stage I	G2	T1b	N0	M0	NA	NA	18.46	1:DECEASED
TCGA-BP-4784	67	Stage I	G2	T1a	NX	M0	NA	NA	60.91	0:LIVING
TCGA-BP-4985	72	Stage III	G4	T3a	N0	M0	NA	NA	31.27	1:DECEASED
TCGA-B4-5835	64	Stage I	G2	T1	N0	M0	NA	NA	0.53	0:LIVING
TCGA-B0-4693	72	Stage III	G4	T3a	N0	M0	NA	NA	2.53	1:DECEASED
TCGA-BP-4983	67	Stage III	G4	T3a	NX	M0	NA	NA	46.42	0:LIVING
TCGA-CJ-5671	51	Stage I	G3	T1a	NX	M0	NA	NA	130.98	0:LIVING
TCGA-B0-5706	45	Stage II	G2	T2	N0	M0	NA	NA	105.29	0:LIVING
TCGA-BP-4163	60	Stage III	G3	T3a	N0	M0	NA	NA	93.27	0:LIVING
TCGA-BP-5184	54	Stage I	G3	T1a	NX	M0	NA	NA	37.22	0:LIVING
TCGA-B0-5702	71	Stage I	G2	T1b	N0	M0	NA	NA	71.35	0:LIVING
TCGA-BP-4781	78	Stage I	G3	T1a	NX	M0	NA	NA	68.33	0:LIVING
TCGA-BP-4166	69	Stage III	G3	T3a	N0	M0	NA	NA	0.43	0:LIVING
TCGA-B0-5710	57	Stage I	G2	T1b	N0	M0	NA	NA	79.83	0:LIVING
TCGA-BP-4326	53	Stage I	G2	T1b	N0	M0	NA	NA	53.38	1:DECEASED
TCGA-BP-5199	58	Stage II	G4	T2	N0	M0	NA	NA	44.51	0:LIVING
TCGA-CJ-5683	78	Stage I	G3	T1b	NX	M0	NA	NA	62.06	0:LIVING
TCGA-AK-3440	58	Stage I	G3	T1a	NX	M0	NA	NA	94.12	0:LIVING
TCGA-BP-4337	76	Stage III	G4	T3b	N0	M0	NA	NA	0.07	1:DECEASED
TCGA-CJ-4899	42	Stage I	G2	T1b	NX	M0	NA	NA	50.2	0:LIVING
TCGA-B0-4712	76	Stage IV	G3	T3a	NX	M1	NA	NA	43.92	1:DECEASED
TCGA-CJ-4894	58	Stage III	G3	T3a	N0	M0	NA	NA	27.63	1:DECEASED
TCGA-A3-3382	69	Stage I	G3	T1b	NX	M0	NA	NA	18.86	0:LIVING
TCGA-CZ-5455	63	Stage IV	G4	T3b	NX	M1	NA	NA	18.43	1:DECEASED
TCGA-A3-3328	79	Stage I	G2	T1b	N0	M0	NA	NA	45.5	0:LIVING
TCGA-A3-3320	52	Stage I	G1	T1b	NX	M0	NA	NA	49.54	0:LIVING
TCGA-A3-3325	52	Stage I	G2	T1a	NX	M0	NA	NA	38.44	1:DECEASED
TCGA-BP-4354	40	Stage IV	G4	T4	N1	M1	NA	NA	33.97	1:DECEASED
TCGA-BP-4798	74	NA	G4	T3b	N0	M1	NA	NA	10.97	1:DECEASED
TCGA-CW-5581	44	Stage I	G3	T1b	NX	M0	NA	NA	91.95	0:LIVING
TCGA-CJ-4872	51	Stage I	G4	T1b	N0	M0	NA	NA	47.14	0:LIVING
TCGA-A3-3387	49	Stage I	G2	T1a	N0	M0	NA	NA	20.27	0:LIVING
TCGA-CJ-4882	57	Stage III	G3	T3a	NX	M0	NA	NA	61.86	0:LIVING
TCGA-BP-5187	54	Stage I	G2	T1a	NX	M0	NA	NA	13.34	0:LIVING
TCGA-A3-3363	50	Stage II	G2	T2	N0	M0	NA	NA	10.48	0:LIVING
TCGA-CJ-5675	70	Stage II	G3	T2a	NX	M0	NA	NA	129.3	0:LIVING
TCGA-B0-4846	52	Stage IV	G2	T3a	N0	M1	NA	NA	39.42	1:DECEASED
TCGA-BP-4777	46	Stage I	G3	T1a	NX	M0	NA	NA	56.87	0:LIVING
TCGA-A3-3326	47	Stage I	G1	T1a	NX	M0	NA	NA	37.35	0:LIVING
TCGA-BP-4347	74	Stage III	G2	T3b	NX	M0	NA	NA	44.91	0:LIVING
TCGA-CW-5588	78	Stage I	G2	T1a	NX	M0	NA	NA	66.26	0:LIVING
TCGA-CJ-4634	60	Stage I	G2	T1b	NX	M0	NA	NA	114.91	0:LIVING
TCGA-A3-A8OW	37	Stage III	G2	T3a	NX	MX	NO	NO	10.61	0:LIVING
TCGA-B0-4699	74	Stage IV	G4	T4	N0	M1	NA	NA	3.61	1:DECEASED
TCGA-CJ-4905	62	Stage I	G2	T1a	NX	M0	NA	NA	49.15	0:LIVING
TCGA-A3-3307	66	Stage III	G3	T3b	N0	M0	NA	NA	47.17	0:LIVING
TCGA-BP-4973	47	Stage III	G3	T3a	NX	M0	NA	NA	45.47	0:LIVING
TCGA-CJ-4878	71	Stage III	G2	T3a	NX	M0	NA	NA	71.81	0:LIVING
TCGA-BP-4970	44	Stage III	G3	T1a	N1	M0	NA	NA	14.22	0:LIVING
TCGA-B0-5085	76	Stage III	G3	T3a	N0	M0	NA	NA	25.3	1:DECEASED
TCGA-CJ-4874	73	Stage I	G3	T1b	N0	M0	NA	NA	75	0:LIVING
TCGA-B0-5707	39	Stage I	G3	T1a	N0	M0	NA	NA	123	0:LIVING
TCGA-B0-5402	64	Stage IV	G4	T4	NX	M0	NA	NA	42.38	0:LIVING
TCGA-A3-A8CQ	59	Stage I	G2	T1a	NX	MX	NA	NA	0.1	0:LIVING
TCGA-B0-5084	33	Stage IV	G3	T3a	N1	M1	NA	NA	7.29	1:DECEASED
TCGA-B8-5546	38	Stage I	G2	T1b	N0	M0	NA	NA	16.59	0:LIVING
TCGA-CJ-4920	64	Stage I	G2	T1b	NX	M0	NA	NA	4.57	1:DECEASED
TCGA-CJ-5672	84	Stage I	G3	T1a	NX	M0	NA	NA	71.94	1:DECEASED
TCGA-BP-4782	55	Stage I	G2	T1a	NX	M0	NA	NA	11.63	0:LIVING
TCGA-CJ-6032	63	Stage II	G3	T2	NX	M0	NA	NA	119.55	0:LIVING
TCGA-AK-3433	48	Stage II	GX	T2	N0	M0	NA	NA	111.99	0:LIVING
TCGA-BP-4776	52	Stage I	G2	T1a	NX	M0	NA	NA	13.5	0:LIVING
TCGA-CZ-5989	60	Stage II	G2	T2	N0	M0	NA	NA	62.58	0:LIVING
TCGA-BP-4960	46	Stage II	G3	T2	N0	M0	NA	NA	71.35	0:LIVING
TCGA-BP-4332	36	Stage III	G2	T3a	N0	M0	NA	NA	37.22	0:LIVING
TCGA-B0-4698	75	Stage IV	G4	T4	NX	M0	NA	NA	1.38	1:DECEASED
TCGA-BP-5175	60	Stage I	G3	T1a	NX	M0	NA	NA	30.62	0:LIVING
TCGA-B2-3923	59	Stage II	G2	T2	NX	M0	NA	NA	32.59	0:LIVING
TCGA-BP-4987	41	Stage I	G2	T1b	NX	M0	NA	NA	36.93	0:LIVING
TCGA-B8-5165	43	Stage I	G2	T1a	N0	M0	NA	NA	24.21	0:LIVING
TCGA-B0-4837	63	Stage I	G3	T1b	N0	M0	NA	NA	45.27	1:DECEASED
TCGA-BP-4982	42	Stage I	G3	T1b	NX	M0	NA	NA	33.31	0:LIVING
TCGA-AK-3426	37	Stage III	G3	T3a	N1	M0	NA	NA	29.07	1:DECEASED
TCGA-B0-5698	77	Stage I	G3	T1b	N0	M0	NA	NA	119.28	0:LIVING
TCGA-BP-5004	53	Stage I	G3	T1a	NX	M0	NA	NA	36.99	0:LIVING
TCGA-BP-4994	54	Stage I	G3	T1a	NX	M0	NA	NA	42.97	0:LIVING
TCGA-CJ-5679	73	Stage III	G4	T3b	NX	M0	NA	NA	22.31	1:DECEASED
TCGA-B8-5164	65	Stage III	G3	T3a	N0	M0	NA	NA	0.85	0:LIVING
TCGA-B0-4824	49	Stage I	G3	T1a	N0	M0	NA	NA	54.43	1:DECEASED
TCGA-CW-5591	56	Stage IV	G2	T3a	N0	M1	NA	NA	74.61	0:LIVING
TCGA-B0-4845	70	Stage IV	G2	T3a	NX	M1	NA	NA	65.24	1:DECEASED
TCGA-CW-5590	51	Stage IV	G3	T3a	NX	M1	NA	NA	35.32	1:DECEASED
TCGA-BP-5181	58	Stage I	G2	T1b	NX	M0	NA	NA	49.11	0:LIVING
TCGA-CJ-4881	41	Stage III	G3	T3a	NX	M0	NA	NA	66.16	0:LIVING
TCGA-BP-4170	72	Stage I	G2	T1b	N0	M0	NA	NA	76.97	1:DECEASED
TCGA-BP-4335	65	Stage IV	G3	T3a	N0	M1	NA	NA	15.6	1:DECEASED
TCGA-DV-5566	67	Stage I	G2	T1a	NX	M0	NA	NA	45.93	0:LIVING
TCGA-B8-5163	63	Stage III	G3	T3a	N0	M0	NA	NA	27	0:LIVING
TCGA-CW-5584	74	Stage III	G3	T3b	N1	M0	NA	NA	5.39	1:DECEASED
TCGA-BP-4963	63	Stage I	G3	T1b	NX	M0	NA	NA	60.25	0:LIVING
TCGA-B0-5690	53	Stage I	G1	T1b	NX	M0	NA	NA	111.43	0:LIVING
TCGA-A3-3380	54	Stage I	G2	T1	N0	M0	NA	NA	18.63	0:LIVING
TCGA-CJ-6027	77	Stage I	G4	T1a	NX	M0	NA	NA	118.76	1:DECEASED
TCGA-B0-5083	63	Stage I	G3	T1a	N0	M0	NA	NA	34.33	1:DECEASED
TCGA-CZ-5459	63	Stage III	G3	T3b	NX	M0	NA	NA	55.29	0:LIVING
TCGA-DV-5565	59	Stage I	G2	T1a	NX	M0	NA	NA	43.66	0:LIVING
TCGA-BP-4325	64	Stage I	G2	T1b	N0	M0	NA	NA	97.37	0:LIVING
TCGA-CW-6087	61	Stage IV	G4	T3a	N1	M1	NA	NA	1.35	1:DECEASED
TCGA-BP-4959	49	Stage I	G3	T1b	NX	M0	NA	NA	87.39	0:LIVING
TCGA-A3-3316	57	Stage II	G3	T2	NX	M0	NA	NA	49.05	0:LIVING
TCGA-EU-5907	81	Stage III	G3	T3a	NX	M0	NA	NA	4.17	0:LIVING
TCGA-BP-4795	74	Stage I	G2	T1a	N0	M0	NA	NA	20.37	0:LIVING
TCGA-BP-4173	47	Stage II	G3	T2	N0	M0	NA	NA	62.19	0:LIVING
TCGA-CZ-5456	57	Stage II	G3	T2	N0	M0	NA	NA	79.57	0:LIVING
TCGA-B0-5400	59	Stage III	G4	T3b	N0	M0	NA	NA	56.93	0:LIVING
TCGA-CJ-4644	48	Stage IV	G3	T3a	N0	M1	NA	NA	11.04	1:DECEASED
TCGA-CJ-5686	59	Stage I	G3	T1b	NX	M0	NA	NA	66.95	0:LIVING
TCGA-B0-5113	69	Stage III	G2	T3a	N0	M0	NA	NA	38.6	0:LIVING
TCGA-CJ-5676	47	Stage III	G3	T3b	NX	M0	NA	NA	133.61	0:LIVING
TCGA-BP-5195	75	Stage I	G2	T1a	NX	M0	NA	NA	24.61	0:LIVING
TCGA-CJ-5689	90	Stage I	G4	T1b	NX	M0	NA	NA	53.22	1:DECEASED
TCGA-BP-4759	50	Stage I	G2	T1a	NX	M0	NA	NA	77.92	0:LIVING
TCGA-BP-5200	44	Stage II	G4	T2	NX	M0	NA	NA	34.92	0:LIVING
TCGA-B0-5109	69	Stage III	G4	T3b	N1	M0	NA	NA	19.28	1:DECEASED
TCGA-BP-4774	57	Stage I	G2	T1a	NX	M0	NA	NA	61.93	0:LIVING
TCGA-B8-A54K	61	Stage I	G1	T1a	NX	MX	NO	NO	15.41	0:LIVING
TCGA-B0-4707	63	Stage III	G4	T3a	NX	M0	NA	NA	19.71	1:DECEASED
TCGA-B0-5097	59	Stage III	G2	T3b	N0	M0	NA	NA	21.85	0:LIVING
TCGA-BP-4355	59	Stage III	G4	T3a	NX	M0	NA	NA	31.31	1:DECEASED
TCGA-B8-A54I	48	Stage I	G3	T1b	NX	MX	NO	NO	4.93	0:LIVING
TCGA-B8-A54F	49	Stage I	G2	T1a	NX	MX	NO	NO	17.05	0:LIVING
