# Supplementary material for: Novel model of pyroptosis-related molecular signatures for prognosis prediction of clear cell renal cell carcinoma patients
Source: Int J Med Sci. 2024 Jan 1;21(3):496–507. doi: 10.7150/ijms.88301 (PMC10797671; doi:10.7150/ijms.88301)
Supplement: Supplementary file 2 — Supplementary tables. [file ijmsv21p0496s2.zip › Supporting information3 Clinical_data_EHSH_cohort&IHCScore.xlsx]

## Sheet: ccRCC_EHSH_PRGs_IHCScore_Group
Supporting information3 Clinical_data_EHSH_cohort&IHCScore（Group）
Patient number	Gender	Age	Tumor Stage	Lymph Node Stage	Metastasis Stage	Stage	Grade	Status	Overall Survival (Months)	TIRAP	CASP9	GSDME	IL1B	Risk score	Group
1	Female	36	T3b	N1	M0	III	G4	Living	61	242	232	232	172	125.451	low
2	Male	37	T3b	N0	M1	IV	G4	Deceased	10	153	260	172	128	216.378	high
3	Female	54	T1b	N0	M0	I	G2	Deceased	33	128	215	259	70	220.32	high
4	Male	39	T1a	N0	M0	I	G1	Living	56	192	234	170	97	127.68	low
5	Female	58	T1a	N0	M0	I	G2	Living	60	177	233	207	145	183.307	high
6	Female	64	T1a	N0	M0	I	G1	Living	29	211	224	216	152	139.37	low
7	Female	63	T2a	N0	M1	IV	G3	Deceased	19	152	184	242	191	200.102	high
8	Male	47	T1b	N0	M0	I	G2	Living	41	173	220	209	95	155.302	high
9	Female	65	T1a	N0	M0	I	G1	Living	60	221	199	225	177	116.045	low
10	Female	43	T1a	N0	M0	I	G2	Living	33	171	162	199	98	94.3817	low
11	Female	39	T1b	N0	M0	I	G3	Deceased	32	195	201	237	51	104.364	low
12	Male	49	T1a	N0	M0	I	G2	Living	61	210	237	185	86	111.438	low
13	Male	63	T1b	N0	M0	I	G1	Living	38	176	248	206	142	198.242	high
14	Male	45	T1b	N0	M0	I	G2	Living	62	222	254	181	99	117.455	low
15	Male	39	T1a	N0	M0	I	G2	Living	62	187	213	191	201	165.467	high
16	Male	68	T1a	N0	M0	I	G2	Deceased	17	136	221	222	211	256.239	high
17	Male	66	T1a	N0	M0	I	G1	Living	66	151	210	242	178	222.736	high
18	Male	49	T1b	N0	M0	I	G1	Living	66	134	206	233	59	186.213	high
19	Male	69	T1a	N0	M0	I	G1	Living	67	233	238	202	130	110.577	low
20	Male	48	T1b	N0	M0	I	G2	Living	67	181	221	237	123	171.861	high
21	Male	73	T1b	N0	M0	I	G1	Deceased	25	147	229	218	205	246.417	high
22	Male	59	T1b	N0	M0	I	G2	Living	68	226	205	242	153	114.603	low
23	Male	36	T1a	N0	M0	I	G2	Living	36	203	245	255	129	180.76	high
24	Female	55	T1b	N0	M0	I	G2	Living	69	194	249	227	142	187.447	high
25	Male	62	T1a	N0	M0	I	G3	Living	69	166	220	207	192	202.865	high
26	Male	68	T1a	N0	M0	I	G2	Living	60	165	193	203	90	132.382	low
27	Male	60	T1b	N0	M0	I	G2	Living	66	201	199	232	110	116.679	low
28	Male	66	T1a	N0	M0	I	G2	Living	63	213	210	206	68	82.9765	low
29	Male	63	T1b	N0	M0	I	G2	Living	62	199	225	233	152	163.671	high
30	Male	41	T1a	N0	M0	I	G2	Living	65	185	211	223	119	148.035	high
31	Male	28	T1b	N0	M0	I	G4	Deceased	13	131	234	237	171	266.784	high
32	Female	44	T3c	N0	M0	III	G3	Deceased	31	157	222	231	108	193.406	high
33	Male	53	T2b	N0	M0	II	G2	Living	67	231	192	150	132	40.7386	low
34	Male	58	T1a	N0	M0	I	G2	Living	66	205	171	196	81	53.1306	low
35	Female	64	T2b	N0	M0	II	G2	Living	57	143	209	233	100	195.041	high
36	Male	57	T1a	N0	M0	I	G1	Living	52	142	215	246	126	219.598	high
37	Female	50	T2a	N0	M0	II	G2	Living	68	179	142	220	182	108.901	low
38	Male	50	T1b	N0	M0	I	G2	Living	57	243	195	188	120	42.9199	low
39	Female	57	T1b	N0	M0	I	G2	Living	46	230	204	193	138	78.1338	low
40	Male	50	T1a	N0	M0	I	G1	Living	70	184	236	233	117	179.129	high
41	Female	36	T1b	N0	M0	I	G2	Living	70	201	233	258	149	180.605	high
42	Male	33	T2a	N0	M0	II	G2	Living	71	194	183	210	66	79.8509	low
43	Female	72	T3a	N1	M1	IV	G3	Living	72	166	194	168	79	110.274	low
44	Male	71	T1b	N0	M0	I	G2	Living	66	202	232	211	181	168.171	high
45	Male	85	T2a	N0	M0	II	G2	Living	69	252	216	196	166	76.292	low
46	Male	79	T1a	N0	M0	I	G1	Living	68	174	224	234	82	165.244	high
47	Male	54	T1a	N0	M0	I	G1	Living	68	241	213	152	129	49.7386	low
48	Male	47	T1b	N0	M0	I	G1	Living	70	191	220	209	140	151.565	high
49	Male	52	T1b	N0	M0	I	G1	Living	71	255	201	212	112	42.8826	low
50	Female	60	T1b	N0	M0	I	G2	Living	72	180	200	206	200	167.782	high
51	Male	46	T1a	N0	M0	I	G2	Living	72	236	232	219	176	128.06	low
52	Male	45	T2a	N0	M0	II	G3	Living	73	228	170	233	165	76.596	low
53	Male	69	T2b	N0	M0	II	G3	Deceased	20	199	208	244	159	154.524	high
54	Male	64	T2a	N0	M0	II	G3	Living	75	193	241	213	199	196.952	high
55	Female	75	T2b	N0	M0	II	G3	Living	75	173	174	220	139	131.545	low
56	Female	26	T2b	N0	M0	II	G3	Deceased	19	214	253	245	120	166.726	high
57	Female	48	T3a	N1	M1	IV	G3	Living	65	141	195	232	121	191.254	high
58	Male	60	T1a	N0	M0	I	G2	Living	69	119	188	215	129	206.098	high
59	Female	77	T2a	N0	M0	II	G2	Living	69	225	212	232	162	121.778	low
60	Male	64	T2b	N0	M0	II	G4	Living	71	188	221	209	149	160.004	high
61	Male	53	T1a	N0	M0	I	G3	Living	70	261	247	169	151	77.4815	low
62	Male	36	T1a	N0	M0	I	G2	Living	56	212	219	218	88	107.655	low
63	Male	51	T2b	N0	M0	II	G3	Living	58	247	202	214	107	52.7358	low
64	Female	53	T1b	N0	M0	I	G2	Living	53	232	225	213	175	122.413	low
65	Male	53	T3a	N1	M0	III	G3	Living	70	200	275	256	173	233.925	high
66	Male	60	T2b	N0	M0	II	G2	Living	75	263	232	221	197	104.317	low
67	Male	67	T3b	N1	M0	III	G3	Living	76	235	253	213	169	145.039	high
68	Male	47	T4	N1	M1	IV	G4	Deceased	30	125	232	217	203	275.378	high
69	Male	44	T1a	N0	M0	I	G3	Living	77	209	218	202	184	141.884	high
70	Male	60	T2a	N0	M0	II	G3	Living	77	232	196	222	111	70.7219	low
71	Male	50	T2a	N0	M0	II	G2	Living	80	171	266	244	208	268.954	high
72	Female	48	T1b	N0	M0	I	G2	Living	41	162	255	221	174	243.358	high
73	Male	44	T1b	N0	M0	I	G2	Living	80	219	159	133	101	0.433382	low
74	Male	58	T3a	N1	M1	IV	G4	Living	66	229	221	222	204	138.405	low
75	Male	65	T4	N0	M1	IV	G3	Deceased	39	168	244	240	229	256.685	high
76	Male	67	T2a	N0	M0	II	G2	Living	60	198	218	221	150	150.926	high
77	Male	46	T1a	N0	M0	I	G2	Living	67	223	232	202	231	158.315	high
78	Male	72	T1a	N0	M0	I	G2	Living	69	215	126	232	132	33.3319	low
79	Male	56	T1a	N0	M0	I	G2	Living	70	206	240	136	121	109.541	low
80	Female	58	T1b	N0	M0	I	G2	Living	71	190	261	253	158	224.224	high
81	Male	63	T1b	N0	M0	I	G2	Living	72	203	186	144	207	97.051	low
82	Male	57	T1b	N0	M0	I	G2	Living	77	225	138	232	112	25.0876	low
83	Male	61	T1a	N0	M0	I	G2	Living	74	222	185	207	115	65.9662	low
84	Male	76	T1b	N0	M0	I	G2	Living	74	213	256	174	80	119.345	low
85	Male	50	T1b	N0	M0	I	G2	Living	29	170	264	244	209	268.544	high
86	Male	66	T1a	N0	M0	I	G2	Living	72	193	153	164	107	44.2571	low
87	Male	59	T2b	N0	M0	II	G4	Living	72	221	239	241	69	120.706	low
88	Male	57	T1a	N0	M0	I	G2	Living	66	227	260	220	158	161.079	high
89	Female	52	T1a	N0	M0	I	G2	Living	69	192	201	213	192	154.162	high
90	Male	39	T1b	N0	M0	I	G2	Living	69	242	191	223	218	97.7314	low
91	Male	59	T1a	N0	M0	I	G3	Living	77	201	241	218	126	159.515	high
92	Male	52	T4	N0	M1	IV	G4	Deceased	30	158	280	272	215	316.204	high
93	Male	61	T3a	N1	M1	IV	G3	Living	72	240	221	208	109	78.7771	low
94	Male	67	T1a	N0	M0	I	G2	Living	76	181	194	223	157	151.124	high
95	Male	61	T1a	N0	M0	I	G2	Deceased	20	196	205	232	140	141.373	high
96	Male	33	T1a	N0	M0	I	G2	Living	77	124	221	202	162	240.986	high
97	Female	46	T3b	N1	M0	III	G4	Deceased	68	257	232	233	155	100.413	low
98	Male	29	T1b	N0	M0	I	G2	Living	69	139	242	230	188	268.643	high
99	Male	39	T1b	N0	M0	I	G2	Living	70	174	202	218	77	132.614	low
100	Male	63	T1a	N0	M0	I	G2	Living	71	204	182	149	206	93.7711	low
101	Female	78	T1b	N0	M0	I	G2	Living	73	164	251	234	172	242.403	high
102	Male	74	T1b	N0	M0	I	G2	Living	74	214	161	125	138	19.9204	low
103	Female	63	T2a	N0	M0	II	G4	Deceased	50	224	227	195	142	111.848	low
104	Male	63	T3a	N1	M0	III	G4	Deceased	27	191	197	134	89	69.6926	low
105	Female	68	T1a	N0	M0	I	G1	Living	63	203	213	180	91	94.9774	low
106	Male	75	T1a	N0	M0	I	G2	Living	76	199	189	220	139	114.837	low
107	Male	62	T1b	N0	M0	I	G1	Living	77	155	246	259	194	269.845	high
108	Male	76	T2a	N0	M0	II	G4	Living	79	144	232	253	201	268.942	high
109	Male	37	T1a	N0	M0	I	G1	Living	79	223	230	218	126	121.006	low
110	Male	53	T1b	N0	M0	I	G2	Deceased	28	182	221	201	134	157.279	high
111	Female	58	T1b	N0	M0	I	G1	Living	80	202	225	213	106	131.111	low
112	Female	70	T1a	N0	M0	I	G1	Deceased	36	220	224	232	138	130.429	low
113	Male	60	T1a	N1	M0	III	G3	Deceased	31	232	251	235	105	131.284	low
114	Male	62	T4	N1	M1	IV	G4	Deceased	12	113	231	243	202	301.678	high

## Sheet: ccRCC_EHSH_PRGs_IHCScore_T&N
Supporting information3 Clinical_data_EHSH_cohort&IHCScore（T&N）
Patient number	TIRAP(T)	TIRAP(N)	CASP9(T)	CASP9(N)	GSDME(T)	GSDME(N)	IL1B(T)	IL1B(N)
1	242	199	232	211	232	201	172	100
2	153	181	260	214	172	151	128	110
3	128	216	215	143	259	180	70	88
4	192	240	234	145	170	193	97	78
5	177	220	233	166	207	259	145	81
6	211	179	224	202	216	177	152	131
7	152	236	184	136	242	179	191	123
8	173	223	220	131	209	120	95	70
9	221	197	199	157	225	133	177	122
10	171	205	162	165	199	166	98	66
11	195	213	201	178	237	143	51	61
12	210	260	237	191	185	151	86	107
13	176	210	248	198	206	172	142	120
14	222	202	254	178	181	200	99	79
15	187	206	213	180	191	158	201	74
16	136	196	221	158	222	139	211	100
17	151	212	210	172	242	166	178	79
18	134	185	206	150	233	188	59	77
19	233	126	238	197	202	141	130	100
20	181	224	221	137	237	170	123	90
21	147	214	229	205	218	229	205	127
22	226	185	205	190	242	179	153	131
23	203	262	245	145	255	196	129	106
24	194	143	249	148	227	149	142	130
25	166	236	220	183	207	159	192	101
26	165	213	193	200	203	200	90	107
27	201	193	199	219	232	161	110	99
28	213	243	210	207	206	180	68	86
29	199	226	225	205	233	160	152	113
30	185	251	211	100	223	131	119	100
31	131	190	234	178	237	169	171	111
32	157	142	222	139	231	135	108	121
33	231	165	192	113	150	149	132	88
34	205	176	171	117	196	108	81	99
35	143	208	209	166	233	118	100	76
36	142	254	215	115	246	211	126	119
37	179	239	142	138	220	198	182	133
38	243	237	195	210	188	160	120	105
39	230	209	204	128	193	138	138	88
40	184	207	236	109	233	92	117	107
41	201	255	233	116	258	149	149	101
42	194	207	183	133	210	135	66	70
43	166	242	194	90	168	99	79	100
44	202	206	232	128	211	206	181	130
45	252	196	216	203	196	150	166	100
46	174	192	224	132	234	137	82	91
47	241	194	213	201	152	188	129	88
48	191	206	220	120	209	173	140	79
49	255	231	201	199	212	220	112	106
50	180	224	200	202	206	140	200	116
51	236	261	232	131	219	150	176	94
52	228	228	170	133	233	182	165	84
53	199	243	208	154	244	208	159	87
54	193	159	241	190	213	216	199	137
55	173	269	174	121	220	218	139	129
56	214	227	253	119	245	159	120	76
57	141	229	195	145	232	172	121	128
58	119	238	188	159	215	205	129	72
59	225	248	212	172	232	142	162	95
60	188	250	221	185	209	150	149	105
61	261	243	247	192	169	161	151	83
62	212	235	219	199	218	172	88	73
63	247	233	202	174	214	197	107	76
64	232	229	225	152	213	178	175	126
65	200	245	275	166	256	192	173	118
66	263	218	232	144	221	130	197	65
67	235	259	253	191	213	138	169	117
68	125	257	232	123	217	149	203	55
69	209	237	218	199	202	160	184	56
70	232	218	196	184	222	185	111	102
71	171	251	266	139	244	166	208	115
72	162	226	255	142	221	193	174	78
73	219	177	159	177	133	215	101	71
74	229	246	221	172	222	171	204	95
75	168	221	244	204	240	197	229	77
76	198	276	218	229	221	156	150	72
77	223	259	232	227	202	157	231	95
78	215	277	126	122	232	193	132	85
79	206	227	240	200	136	176	121	123
80	190	175	261	161	253	186	158	126
81	203	198	186	135	144	227	207	101
82	225	240	138	139	232	188	112	125
83	222	241	185	188	207	207	115	96
84	213	287	256	137	174	223	80	132
85	170	272	264	160	244	213	209	75
86	193	270	153	236	164	139	107	71
87	221	241	239	150	241	190	69	117
88	227	239	260	131	220	188	158	130
89	192	228	201	138	213	122	192	89
90	242	169	191	155	223	189	218	86
91	201	275	241	126	218	155	126	110
92	158	231	280	150	272	232	215	89
93	240	229	221	225	208	203	109	87
94	181	221	194	153	223	158	157	110
95	196	227	205	222	232	161	140	100
96	124	239	221	143	202	180	162	138
97	257	176	232	217	233	176	155	145
98	139	235	242	146	230	214	188	116
99	174	255	202	148	218	134	77	140
100	204	173	182	169	149	153	206	129
101	164	253	251	205	234	176	172	104
102	214	270	161	168	125	202	138	124
103	224	280	227	181	195	210	142	99
104	191	238	197	194	134	212	89	105
105	203	240	213	201	180	153	91	97
106	199	249	189	208	220	166	139	84
107	155	257	246	183	259	199	194	112
108	144	261	232	161	253	136	201	98
109	223	254	230	175	218	144	126	109
110	182	246	221	153	201	155	134	120
111	202	219	225	200	213	166	106	86
112	220	249	224	140	232	191	138	97
113	232	256	251	209	235	201	105	83
114	113	109	231	193	243	238	202	114
