# Supplementary material for: Novel model of pyroptosis-related molecular signatures for prognosis prediction of clear cell renal cell carcinoma patients
Source: Int J Med Sci. 2024 Jan 1;21(3):496–507. doi: 10.7150/ijms.88301 (PMC10797671; doi:10.7150/ijms.88301)
Supplement: Supplementary file 2 — Supplementary tables. [file ijmsv21p0496s2.zip › Supporting information4 pyroptosis-experiment data.xlsx]

## Sheet: Sheet1
Pyroptosis
CCK-8	CON	si-CASP9	CON	si-GSDME	CON	si-IL1B	CON	OE-TIRAP
786-O	0.989	0.691	1.019	0.437	0.975	0.706	1.012	0.639
	0.993	0.703	1.015	0.419	0.989	0.634	1.027	0.537
	1.018	0.599	0.966	0.521	1.036	0.661	0.961	0.568
769-P	0.902	0.612	1.005	0.533	1.049	0.523	0.962	0.631
	1.013	0.568	1.023	0.489	0.986	0.608	1.003	0.592
	1.085	0.559	0.972	0.561	0.965	0.499	1.035	0.602
Transwell	CON	si-CASP9	CON	si-GSDME	CON	si-IL1B	CON	OE-TIRAP
786-O	1.073	0.576	1.012	0.622	0.926	0.499	1.081	0.502
	0.951	0.601	0.903	0.579	1.003	0.502	0.917	0.486
	0.976	0.589	1.085	0.661	1.071	0.436	1.002	0.421
769-P	1.063	0.511	1.052	0.491	1.011	0.442	1.012	0.438
	1.021	0.505	1.006	0.402	1.095	0.383	0.925	0.399
	0.916	0.433	0.942	0.499	0.894	0.346	1.063	0.393
